# Supplementary material for: Genome-Wide Association Reveals Trait Loci for Seed Glucosinolate Accumulation in Indian Mustard (Brassica juncea L.)
Source: Plants (Basel). 2022 Jan 28;11(3):364. doi: 10.3390/plants11030364 (PMC8838242; doi:10.3390/plants11030364)
Supplement: Supplementary file 1 [file plants-11-00364-s001.zip]

Archive with 9 entries (9 files):
- Figure S1.pdf
- Figure S2.pdf
- Figure S3.pdf
- FIgure S4.pdf
- Supplemental File S1.xlsx
- Supplemental File S2.xlsx
- Supplemental File S3.pdf
- Table S1.pdf
- Table S2.pdf
