# Supplementary material for: Genome-Wide Association Reveals Trait Loci for Seed Glucosinolate Accumulation in Indian Mustard (Brassica juncea L.)
Source: Plants (Basel). 2022 Jan 28;11(3):364. doi: 10.3390/plants11030364 (PMC8838242; doi:10.3390/plants11030364)
Supplement: Supplementary file 1 [file plants-11-00364-s001.zip › Supplemental File S1.xlsx]

## Sheet: Read me
Note
Log10 values are re-estimated means using REML and were used as input values for GWAS.
Columns H - P are raw arithmetic means of biological replicates.

## Sheet: CVfile_supplefile_final
Supplemental File S1. Glucosinolate measurements of the accessions in the diversity panel.
Accession	log10_Total glucosinolates	log10_sinigrin	log10_gluconapin	Total glucosinolates	Sinigrin	Gluconapin	Progoitrin	Epi-progoitrin	Glucoiberin	Gluconasturtiin	Glucoraphanin	Glucobrassicin
BJ1	2.099	2.089	-0.394	145.8	143.72	0.39	0.01	0.25	0.62	0.5	0.14	0.19
BJ10	2.246	2.24	0.072	174.86	173.82	1.17	0.06	0.5	0.31	0.01	0.01	0.01
BJ100	2.055	1.063	2	114	11.69	100.42	0.53	0.28	0.09	0.68	0.28	0.04
BJ101	2.245	2.236	-0.055	175.7	172.32	0.87	0.09	0.7	0.61	0.64	0.32	0.15
BJ102	2.102	2.091	-0.343	127.19	124.19	0.44	0.07	0.62	0.68	0.26	0.29	0.64
BJ104	2.079	1.232	2.001	120.23	17.09	100.53	0.43	0.73	0.24	0.54	0.55	0.14
BJ105	2.144	2.139	-0.276	139.39	137.66	0.52	0.1	0.52	0.11	0.22	0.16	0.1
BJ107	1.868	1.856	-0.468	74.46	72.33	0.34	0.07	0.62	0.49	0.28	0.2	0.13
BJ108	2.123	2.096	0.203	134.47	126.79	1.91	0.07	0.44	4.65	0.28	0.21	0.11
BJ109	1.931	0.902	1.88	85.15	7.98	75.91	0.05	0.58	0.09	0.29	0.2	0.05
BJ11	2.152	2.143	0.086	135.31	132.28	1.28	0.13	0.62	0.34	0.27	0.22	0.16
BJ110	2.109	0.222	-1.162	128.32	1.67	0.01	0.01	0.19	125.96	0.24	0.39	0.01
BJ111	2.087	1.391	1.979	122.58	24.89	95.51	0.19	0.24	0.19	1.01	0.51	0.03
BJ112	2.147	1.191	2.091	140.82	15.84	123.86	0.14	0.45	0.13	0.14	0.22	0.03
BJ113	2.11	2.094	0.446	129.26	124.5	2.8	0.08	0.58	0.32	0.63	0.3	0.05
BJ114	2.051	1.271	1.965	111.22	18.32	91.18	0.67	0.36	0.13	0.23	0.27	0.05
BJ115	2.071	1.477	1.937	102.94	30.19	71.52	0.32	0.35	0.11	0.09	0.32	0.06
BJ116	1.992	0.946	1.944	98.02	8.85	87.84	0.56	0.17	0.03	0.33	0.27	0.01
BJ118	2.221	2.214	0.017	168.8	165.91	1.04	0.06	0.39	0.77	0.42	0.13	0.08
BJ119	2.055	1.279	1.968	114.71	19.12	94.29	0.14	0.68	0.06	0.13	0.22	0.08
BJ12	2.093	2.088	-0.439	124.79	123.34	0.36	0.05	0.29	0.37	0.19	0.09	0.1
BJ122	2.068	1.254	1.99	119.11	18.47	98.81	0.32	0.3	0.07	0.15	0.91	0.09
BJ123	2.099	2.087	-0.138	126.72	123.57	0.69	0.05	0.84	0.98	0.28	0.19	0.13
BJ124	1.993	1.346	1.873	100.01	22.63	75.79	0.28	0.66	0.06	0.14	0.32	0.12
BJ125	2.099	1.284	2.018	127.4	19.22	106.01	0.98	0.42	0.06	0.2	0.45	0.05
BJ127	2.001	1.983	-0.124	94.56	91.04	0.74	0.19	1.03	0.32	0.2	0.68	0.35
BJ128	2.116	2.103	0.365	131.84	128.35	2.32	0.03	0.59	0.27	0.16	0.22	0.01
BJ129	2.233	2.226	-0.223	164.38	161.87	0.57	0.06	0.66	0.38	0.53	0.19	0.11
BJ13	2.058	2.041	0.371	114.76	110.22	2.63	0.17	0.75	0.19	0.44	0.36	0
BJ130	2.255	2.018	1.871	179.84	104.31	74.31	0.51	0.31	0.07	0.07	0.2	0.05
BJ131	1.926	1.916	-0.557	84.67	82.68	0.29	0.1	0.48	0.34	0.55	0.16	0.07
BJ132	1.515	0.361	1.445	34.42	2.3	29.53	1.76	0.25	0.02	0.14	0.16	0.27
BJ133	1.984	0.84	1.944	97.91	7.03	89.26	0.37	0.2	0.03	0.86	0.19	0.01
BJ134	2.356	2.352	-0.321	226.85	225.09	0.47	0.07	0.51	0.28	0.16	0.22	0.04
BJ136	2.084	2.075	-0.15	121.11	118.57	0.72	0.12	0.56	0.25	0.27	0.19	0.42
BJ137	2.046	2.019	0.457	117.01	111.24	3.53	0.14	0.95	0.43	0.19	0.34	0.19
BJ138	2.123	2.115	-0.107	133.79	131.31	0.8	0.04	0.51	0.44	0.46	0.14	0.1
BJ139	1.992	1.981	-0.077	81.73	79.46	0.9	0.09	0.61	0.18	0.15	0.14	0.2
BJ14	2.068	2.05	0.366	114.85	111.76	1.74	0.18	0.61	0.27	0.2	0.11	0.01
BJ140	1.969	1.942	0.522	95.05	89.73	3.38	0.11	0.83	0.38	0.04	0.42	0.17
BJ141	2.014	1.302	1.91	103.51	20.05	81.45	0.5	0.33	0.07	0.77	0.29	0.05
BJ142	2.044	2.037	-0.43	112.18	110.43	0.36	0.1	0.49	0.26	0.24	0.17	0.12
BJ143	2.058	2.046	-0.191	115.35	112.02	0.74	0.14	0.73	0.75	0.32	0.37	0.27
BJ144	1.96	1.2	1.867	91.56	15.87	73.89	0.47	0.65	0.13	0.13	0.3	0.12
BJ146	2.136	1.833	1.827	125.01	62.84	61.02	0.32	0.23	0.16	0.15	0.31	0.01
BJ148	1.977	1.967	-0.397	98.18	95.89	0.44	0.07	0.7	0.24	0.57	0.2	0.08
BJ149	2.11	2.102	-0.295	129.32	126.91	0.5	0.08	0.49	0.13	0.36	0.72	0.13
BJ15	2.028	1.2	1.948	106.96	15.86	88.8	0.79	0.56	0.05	0.58	0.25	0.07
BJ150	2.168	2.161	-0.242	147.83	145.55	0.58	0.1	0.58	0.66	0.07	0.16	0.14
BJ152	1.43	1.417	-1.124	26.96	26.15	0.07	0.02	0.31	0.18	0.1	0.08	0.05
BJ153	1.925	1.916	-0.448	85.37	83.68	0.42	0.05	0.6	0.24	0.1	0.19	0.09
BJ154	1.966	0.388	1.853	92.37	2.44	71.23	0.22	17.35	0.08	0.33	0.56	0.17
BJ155	2.051	2.045	-0.318	118.39	117.1	0.4	0.09	0.35	0.21	0.15	0.09	0
BJ156	2.12	2.115	-0.215	132.53	131.17	0.64	0.01	0.17	0.26	0.17	0.12	0.02
BJ157	2.1	2.091	-0.229	125.93	123.39	0.58	0.09	0.59	0.62	0.36	0.29	0.01
BJ158	2.089	2.082	-0.273	123.55	121.56	0.53	0.08	0.56	0.19	0.32	0.14	0.16
BJ159	2.069	1.291	1.98	117.25	19.59	95.65	0.35	0.75	0.23	0.15	0.39	0.15
BJ16	2.088	1.264	2.011	124.02	18.48	103.87	0.84	0.28	0.07	0.17	0.27	0.04
BJ160	2.206	2.193	0.514	162.31	157.51	3.79	0.09	0.17	0.38	0.29	0.1	0.02
BJ161	2.083	2.074	-0.185	121.61	119.21	0.61	0.06	0.39	0.41	0.68	0.12	0.13
BJ162	1.788	1.761	-0.037	61.04	57.79	0.93	0.07	0.74	0.34	1.03	0.31	0.02
BJ163	2.009	2	-0.281	103.18	100.93	0.52	0.16	0.74	0.17	0.28	0.35	0.03
BJ164	2.011	1.481	1.845	102.94	30.39	70.25	0.63	0.38	0.7	0.07	0.48	0.04
BJ165	1.972	0.339	1.953	105.98	2.64	101.41	0.09	0.52	0.42	0.57	0.44	0.02
BJ168	1.448	1.065	1.168	28.21	11.7	14.82	0.83	0.22	0.03	0.23	0.18	0.21
BJ169	1.996	1.988	-0.247	101.36	98.92	0.41	0.04	0.68	0.71	0.27	0.21	0.11
BJ17	1.988	1.962	-0.18	96.95	91.92	0.76	0.19	0.86	2.16	0.58	0.43	0.05
BJ172	1.991	0.975	1.935	98.34	9.57	86.54	0.34	0.35	0.55	0.4	0.55	0.03
BJ173	2.191	2.18	0.361	126.76	123.72	1.43	0.06	0.89	0.23	0.25	0.28	0.02
BJ174	1.976	1.286	1.866	95.71	19.53	74.45	0.51	0.61	0.14	0.12	0.28	0.07
BJ175	2.142	2.129	0.14	174.42	169.62	1.74	0.14	0.57	0.5	0.95	0.21	0.7
BJ176	2.079	1.151	2.019	120.51	14.35	104.88	0.56	0.13	0.01	0.29	0.3	0.02
BJ177	1.917	0.865	1.87	82.63	7.32	74.23	0.15	0.36	0.06	0.1	0.32	0.08
BJ178	1.951	1.167	1.867	86.44	14.19	71.06	0.23	0.35	0.08	0.2	0.28	0.04
BJ179	2.121	1.377	2.028	133.75	24.02	108.1	0.05	0.92	0.05	0.23	0.27	0.12
BJ18	2.024	2.003	0.244	107.55	101.6	1.78	0.2	0.92	0.24	1.12	1.58	0.11
BJ180	2.131	0.377	-1.009	135.55	2.4	0.02	0.02	0.42	132.04	0.34	0.28	0.13
BJ181	1.974	1.242	1.874	96.01	18.03	76.24	0.52	0.12	0.15	0.48	0.47	0.02
BJ183	2.118	2.109	-0.215	131.87	129.59	0.6	0.06	0.41	0.47	0.58	0.25	0.02
BJ184	2.083	1.478	1.943	121.17	30.07	87.96	1.52	0.15	0.09	0.7	0.68	0.02
BJ19	2.131	2.124	-0.272	136.16	134.05	0.53	0.12	0.62	0.15	0.35	0.2	0.12
BJ2	2.18	1.826	1.913	151.93	67.11	82.19	0.07	1.15	0.21	0.86	0.18	0.16
BJ20	2.103	2.09	0.155	128.42	124.61	1.43	0.23	1.06	0.27	0.3	0.29	0.23
BJ22	2.087	1.275	2.007	117.81	17.96	98.14	0.48	0.42	0.1	0.21	0.46	0.04
BJ24	2.103	2.095	-0.101	126.74	124.51	0.78	0.11	0.57	0.16	0.31	0.17	0.13
BJ25	2.002	1.991	0.02	101.35	98.88	1.04	0.04	0.37	0.55	0.29	0.12	0.07
BJ26	1.992	1.248	1.899	98.22	17.78	79.24	0.17	0.37	0.07	0.24	0.29	0.06
BJ27	2.161	2.149	0.376	146.32	142.43	2.38	0.16	0.48	0.27	0.37	0.19	0.05
BJ28	2.165	2.157	-0.528	146.57	143.87	0.29	0.12	0.56	0.35	1.03	0.29	0.07
BJ29	1.907	1.895	-0.04	80.7	78.5	0.9	0.02	0.33	0.37	0.43	0.21	0.02
BJ3	2.03	1.519	1.845	107.35	33.05	70.05	1.06	0.31	0.11	2.46	0.26	0.04
BJ30	1.993	1.964	0.09	98.63	92.57	1.24	0.05	0.6	2.97	1.09	0.24	0.02
BJ31	1.825	1.81	-0.856	67.08	64.88	0.17	0.05	1.19	0.23	0.21	0.2	0.15
BJ32	2.164	2.144	0.732	139.04	132.62	5.21	0.11	0.29	0.53	0.06	0.18	0.05
BJ33	2.058	0.875	2.019	114.5	7.52	104.84	0.22	0.21	0.06	0.76	0.9	0.02
BJ34	2.063	2.05	0.297	115.74	112.47	2.03	0.05	0.7	0.15	0.06	0.18	0.1
BJ35	2.244	2.237	-0.07	175.48	172.55	0.84	0.05	0.56	0.59	0.73	0.14	0.03
BJ36	2.135	1.177	2.076	137.51	15.21	119.87	0.72	0.34	0.07	0.73	0.51	0.06
BJ37	2.072	1.427	1.95	118.27	26.77	89.27	0.67	0.52	0.15	0.43	0.33	0.13
BJ38	2.015	1.152	1.945	103.88	14.27	88.46	0.4	0.32	0.09	0.15	0.17	0.04
BJ39	2.052	1.316	1.955	113.6	21.04	90.84	0.67	0.44	0.11	0.1	0.3	0.09
BJ4	2.005	0.978	1.948	101.73	9.61	89.11	1.1	0.15	0.1	1.06	0.62	0.02
BJ40	2.058	2.052	-0.284	115.04	113.33	0.55	0.02	0.51	0.37	0.06	0.12	0.07
BJ41	1.923	1.223	1.817	84.18	16.77	65.99	0.26	0.31	0.16	0.33	0.3	0.06
BJ42	1.988	1.156	1.91	97.47	14.35	81.48	0.28	0.42	0.07	0.24	0.53	0.09
BJ43	2.038	1.112	1.975	109.22	13.07	94.65	0.55	0.32	0.04	0.33	0.25	0.01
BJ44	2.063	1.231	1.986	116.05	17.11	97.23	0.04	0.67	0.03	0.71	0.23	0.04
BJ45	2.035	1.216	1.958	108.81	16.63	91.13	0.03	0.48	0.05	0.17	0.22	0.1
BJ46	2.162	1.382	2.077	145.42	24.22	119.32	0.57	0.58	0.12	0.27	0.23	0.11
BJ47	2.034	2.021	-0.292	108.46	105.23	0.5	0.26	1.16	0.25	0.45	0.54	0.07
BJ48	2.062	1.129	1.999	115.75	13.72	100.05	0.86	0.12	0.05	0.55	0.41	0.02
BJ49	1.996	1.259	1.898	99.31	18.24	79.24	0.7	0.43	0.1	0.18	0.37	0.04
BJ5	2.046	2.039	-0.407	111.76	109.88	0.38	0.08	0.48	0.2	0.43	0.13	0.17
BJ50	2.138	1.452	2.031	137.55	28.57	107.55	0.39	0.41	0.1	0.22	0.29	0.03
BJ51	2.003	1.297	1.899	101.42	20.18	79.87	0.05	0.42	0.07	0.33	0.38	0.12
BJ52	2.13	2.117	-0.114	134.22	130.06	1.26	0.09	0.62	0.68	0.3	0.31	0.9
BJ53	1.936	1.928	-0.341	86.54	84.87	0.45	0.11	0.52	0.21	0.1	0.17	0.12
BJ54	1.991	1.069	1.928	98.97	11.79	85.55	0.38	0.13	0.03	0.73	0.38	0.02
BJ55	2.162	1.852	1.857	145.47	71.72	72.02	0.33	0.57	0.16	0.29	0.28	0.11
BJ56	2.081	0.38	2.065	120.79	2.39	116.56	0.23	0.29	0.01	0.86	0.48	0.02
BJ57	1.996	1.989	-0.313	99.4	97.8	0.48	0.11	0.43	0.09	0.29	0.18	0.02
BJ58	2.068	1.249	1.989	117.75	17.98	97.95	0.56	0.29	0.12	0.47	0.36	0.01
BJ59	2	1.991	-0.281	100.4	98.64	0.59	0.02	0.29	0.3	0.46	0.19	0.02
BJ60	2.14	2.134	-0.292	138.45	136.66	0.5	0.07	0.4	0.29	0.28	0.11	0.14
BJ61	1.966	1.95	0.193	93.87	90.56	1.64	0.09	0.69	0.22	0.15	0.37	0.15
BJ62	2.046	2.034	0.156	111.23	108.12	1.47	0.15	0.79	0.25	0.1	0.21	0.14
BJ63	1.814	1.803	-0.469	69.69	67.87	0.36	0.06	0.53	0.25	0.35	0.23	0.04
BJ64	1.943	1.931	-0.23	87.64	85.25	0.58	0.18	0.72	0.26	0.28	0.33	0.03
BJ65	2.252	0.351	2.241	178.72	2.24	174.57	0.21	0.46	0.03	0.82	0.31	0.08
BJ66	2.128	1.286	2.049	134.5	19.31	112.24	1.69	0.36	0.19	0.27	0.41	0.04
BJ67	2.089	1.428	1.973	93	27.6	63.82	0.32	0.55	0.17	0.2	0.27	0.07
BJ68	2.202	0.961	2.169	159.31	9.33	147.74	1	0.47	0.12	0.2	0.39	0.08
BJ69	1.916	1.132	1.823	90.47	14.49	73.58	1.01	0.41	0.11	0.3	0.48	0.09
BJ7	1.918	0.206	1.894	83.72	1.61	79.2	0.02	0.36	0.04	0.41	2	0.09
BJ70	2.004	1.99	0.211	101.11	97.8	1.65	0.07	0.58	0.4	0.2	0.36	0.04
BJ71	1.959	0.291	1.94	91.26	1.95	87.37	0.29	0.54	0.1	0.43	0.46	0.12
BJ72	2.108	2.098	-1.226	90.04	87.89	0.02	0.04	0.42	0.16	0.09	0.09	1.41
BJ73	1.999	1.982	0.331	107.14	103.13	2.4	0.11	0.67	0.41	0.07	0.17	0.18
BJ74	2.055	1.424	1.932	114.08	26.72	85.82	0.52	0.45	0.06	0.21	0.24	0.07
BJ75	2.26	2.248	0.6	182.8	178.01	3.96	0.01	0.15	0.22	0.38	0.09	0.02
BJ78	2.126	2.089	0.931	133.58	122.93	8.55	0.21	0.91	0.19	0.46	0.35	0.02
BJ79	2.133	1.438	2.027	125.47	23.18	100.61	0.79	0.32	0.1	0.23	0.19	0.05
BJ8	0.678	0.303	0.225	4.7	2	1.68	0.2	0.59	0.09	0.04	0.06	0.04
BJ82	1.94	1.924	-0.321	87.25	84.01	0.47	0.12	0.53	1.66	0.17	0.14	0.14
BJ83	2.084	1.376	1.979	122.03	24.08	95.64	0.38	0.87	0.16	0.18	0.69	0.02
BJ84	2.061	2.054	-0.271	114.99	113.14	0.53	0.1	0.5	0.26	0.21	0.15	0.1
BJ85	2.04	1.736	1.676	109.88	54.71	47.53	6.41	0.46	0.16	0.21	0.35	0.05
BJ86	1.951	1.936	-0.474	90.31	87.24	0.41	0.04	0.67	1.23	0.43	0.2	0.09
BJ88	1.972	1.046	1.91	94.68	11.22	82.68	0.3	0.21	0.09	0.09	0.09	0.01
BJ89	2.128	1.157	2.073	134.72	14.52	118.7	0.19	0.57	0.1	0.13	0.38	0.13
BJ9	1.989	1.185	1.906	98.89	15.53	81.71	0.24	0.35	0.08	0.71	0.21	0.06
BJ91	2.005	0.294	1.987	103.23	1.97	99.34	0.28	0.4	0.09	0.75	0.48	0.02
BJ92	1.992	1.237	1.898	98.37	17.3	79.36	0.64	0.36	0.07	0.31	0.34	0.02
BJ93	2.028	2.009	-0.378	109.31	105.34	0.42	0.06	0.57	0.7	1.58	0.26	0.39
BJ94	1.946	1.195	1.845	88.93	15.68	70.17	1	0.8	0.17	0.29	0.61	0.21
BJ95	2.133	2.13	-0.978	121.91	120.18	0.02	0.16	0.38	0.09	0.05	0.1	1.07
BJ96	2.101	1.39	1.995	126.17	24.62	98.79	1.12	0.22	0.07	1.03	0.31	0.02
BJ6	2.026	2.016	-0.233	104.627	101.895	0.57868	0.0727243	1.00421	0.204268	0.421489	0.294852	0.156
