# Supplementary material for: Genome-Wide Association Reveals Trait Loci for Seed Glucosinolate Accumulation in Indian Mustard (Brassica juncea L.)
Source: Plants (Basel). 2022 Jan 28;11(3):364. doi: 10.3390/plants11030364 (PMC8838242; doi:10.3390/plants11030364)
Supplement: Supplementary file 1 [file plants-11-00364-s001.zip › Supplemental File S2.xlsx]

## Sheet: Total glucosinolates
Table S1. List of SNPs passing the bonferroni threshold for total glucosinolates from different models.
Model detected	SNP	Chromosome	Position	P-value	MAF	FDR_Adjusted_P-values	Significance cut-off
Blink	45811:46:+	B06	13675313	2.62396e-08	0.43038	0.000358773	Bonferroni
Blink	73756:77:+	A02	3567961	5.07997e-08	0.0696203	0.000358773	Bonferroni
Blink	25610:9:-	A10	4350031	1.59016e-07	0.0506329	0.000748698	Bonferroni
Blink	75186:12:+	A02	11235033	2.53687e-07	0.056962	0.000895833	Bonferroni
FarmCPU	96923:68:-	B02	7295738	4.08854e-10	0.411392	5.77507e-06	Bonferroni
FarmCPU	40888:91:+	B08	55581328	8.09929e-08	0.348101	0.000572012	Bonferroni
FarmCPU	42529:31:+	B08	66155255	1.89634e-07	0.0949367	0.00089286	Bonferroni
FarmCPU	75186:12:+	A02	11235033	8.06314e-07	0.056962	0.0028473	Bonferroni
MLMM	75186:12:+	A02	11235033	3.29415e-09	0.056962	4.65299e-05	Bonferroni
MLMM	24934:82:+	A10	999073	2.97762e-06	0.0696203	0.0210295	Bonferroni
SUPER	75186:12:+	A02	11235033	4.04599e-11	0.0621118	5.71496e-07	Bonferroni
SUPER	77956:47:+	A02	32968650	3.45888e-10	0.0590062	1.22142e-06	Bonferroni
SUPER	77956:30:+	A02	32968633	3.45888e-10	0.0590062	1.22142e-06	Bonferroni
SUPER	77956:39:+	A02	32968642	3.45888e-10	0.0590062	1.22142e-06	Bonferroni
SUPER	78091:38:+	A02	33586119	1.26923e-09	0.0621118	2.56113e-06	Bonferroni
SUPER	78091:42:+	A02	33586123	1.26923e-09	0.0621118	2.56113e-06	Bonferroni
SUPER	78091:23:+	A02	33586104	1.26923e-09	0.0621118	2.56113e-06	Bonferroni
SUPER	78235:79:+	A02	34548579	1.45688e-09	0.0621118	2.57231e-06	Bonferroni
SUPER	78688:18:+	A02	36655127	2.19089e-09	0.0652174	3.09463e-06	Bonferroni
SUPER	78688:93:+	A02	36655202	2.19089e-09	0.0652174	3.09463e-06	Bonferroni
SUPER	75507:47:-	A02	13882529	5.26083e-09	0.0776398	6.75538e-06	Bonferroni
SUPER	21422:24:-	A08	9642080	1.04439e-08	0.0559006	1.05371e-05	Bonferroni
SUPER	21422:14:-	A08	9642090	1.04439e-08	0.0559006	1.05371e-05	Bonferroni
SUPER	21422:18:-	A08	9642086	1.04439e-08	0.0559006	1.05371e-05	Bonferroni
SUPER	78669:47:+	A02	36652955	1.69533e-08	0.068323	1.4173e-05	Bonferroni
SUPER	78675:61:-	A02	36653091	1.80611e-08	0.0714286	1.4173e-05	Bonferroni
SUPER	78675:25:-	A02	36653127	1.80611e-08	0.0714286	1.4173e-05	Bonferroni
SUPER	78675:49:-	A02	36653103	1.80611e-08	0.0714286	1.4173e-05	Bonferroni
SUPER	123352:93:+	A05	11379984	2.32769e-08	0.0621118	1.73046e-05	Bonferroni
SUPER	114102:21:-	A09	7552555	2.87027e-08	0.0621118	2.02712e-05	Bonferroni
SUPER	78333:47:+	A02	34995452	3.97701e-08	0.0745342	2.55342e-05	Bonferroni
SUPER	78333:69:+	A02	34995474	3.97701e-08	0.0745342	2.55342e-05	Bonferroni
SUPER	78685:20:-	A02	36653804	4.51847e-08	0.0652174	2.77493e-05	Bonferroni
SUPER	78136:50:-	A02	33856198	5.83567e-08	0.0559006	3.0575e-05	Bonferroni
SUPER	78135:118:+	A02	33855782	5.83567e-08	0.0559006	3.0575e-05	Bonferroni
SUPER	78136:87:-	A02	33856161	5.83567e-08	0.0559006	3.0575e-05	Bonferroni
SUPER	113504:88:+	A09	4853265	5.84443e-08	0.0714286	3.0575e-05	Bonferroni
SUPER	113742:69:-	A09	5907377	6.82598e-08	0.0776398	3.44346e-05	Bonferroni
SUPER	78545:133:-	A02	35923076	8.31192e-08	0.0745342	4.04848e-05	Bonferroni
SUPER	30152:31:+	A04	6680714	9.38804e-08	0.0745342	4.27762e-05	Bonferroni
SUPER	30152:49:+	A04	6680732	9.38804e-08	0.0745342	4.27762e-05	Bonferroni
SUPER	78145:41:-	A02	33909530	1.0916e-07	0.0838509	4.6221e-05	Bonferroni
SUPER	76740:126:+	A02	21695963	1.24347e-07	0.052795	4.6221e-05	Bonferroni
SUPER	76741:111:-	A02	21696042	1.24347e-07	0.052795	4.6221e-05	Bonferroni
SUPER	76740:11:+	A02	21695848	1.24347e-07	0.052795	4.6221e-05	Bonferroni
SUPER	76740:138:+	A02	21695975	1.24347e-07	0.052795	4.6221e-05	Bonferroni
SUPER	76740:9:+	A02	21695846	1.24347e-07	0.052795	4.6221e-05	Bonferroni
SUPER	76741:28:-	A02	21696125	1.24347e-07	0.052795	4.6221e-05	Bonferroni
SUPER	5852:64:-	A03	27702263	1.34978e-07	0.0559006	4.88863e-05	Bonferroni
SUPER	76720:136:+	A02	21570636	1.66515e-07	0.0559006	5.46984e-05	Bonferroni
SUPER	76720:21:+	A02	21570521	1.66515e-07	0.0559006	5.46984e-05	Bonferroni
SUPER	76720:50:+	A02	21570550	1.66515e-07	0.0559006	5.46984e-05	Bonferroni
SUPER	76720:66:+	A02	21570566	1.66515e-07	0.0559006	5.46984e-05	Bonferroni
SUPER	96923:44:-	B02	7295762	2.00019e-07	0.409938	6.04439e-05	Bonferroni
SUPER	96923:68:-	B02	7295738	2.00019e-07	0.409938	6.04439e-05	Bonferroni
SUPER	96924:62:-	B02	7296007	2.00019e-07	0.409938	6.04439e-05	Bonferroni
SUPER	76897:134:+	A02	23501286	2.01123e-07	0.0559006	6.04439e-05	Bonferroni
SUPER	72797:123:-	B05	63473453	2.62689e-07	0.0962733	7.73016e-05	Bonferroni
SUPER	76670:128:+	A02	21391553	2.79172e-07	0.0590062	7.73196e-05	Bonferroni
SUPER	76671:9:-	A02	21391421	2.79172e-07	0.0590062	7.73196e-05	Bonferroni
SUPER	76675:21:-	A02	21391781	2.79172e-07	0.0590062	7.73196e-05	Bonferroni
SUPER	78421:126:+	A02	35155749	3.50212e-07	0.0993789	9.51298e-05	Bonferroni
SUPER	78257:53:+	A02	34665986	3.69298e-07	0.0559006	9.84215e-05	Bonferroni
SUPER	75575:115:-	A02	14087244	4.61474e-07	0.0652174	0.000117013	Bonferroni
SUPER	78051:130:+	A02	33400739	4.62414e-07	0.0559006	0.000117013	Bonferroni
SUPER	77731:38:+	A02	31507332	4.63908e-07	0.0559006	0.000117013	Bonferroni

## Sheet: Sinigrin
Table 2. List of all SNPs passing the bonferroni and FDR corrected p-values less than 0.05 for sinigrin from different models.
Model detected	SNP	Chromosome	Position	P.value	MAF	FDR_Adjusted_P-values	Significance cut-off
Blink	95091:35:-	B01	43311767	4.53638e-11	0.0696203	6.40763e-07	Bonferroni
Blink	59786:107:+	A01	10656532	5.69028e-09	0.0632911	4.01876e-05	Bonferroni
Blink	37001:11:+	B08	24075810	2.06318e-08	0.294304	9.71413e-05	Bonferroni
Blink	52106:46:+	B04	9016612	1.74367e-06	0.392405	0.00615733	Bonferroni
Blink	53462:141:+	B04	17138353	2.50862e-06	0.186709	0.00708686	Bonferroni
FarmCPU	95091:35:-	B01	43311767	3.06763e-08	0.0696203	0.000433303	Bonferroni
FarmCPU	45240:84:+	B06	9883450	7.10165e-08	0.0632911	0.000501554	Bonferroni
FarmCPU	5852:64:-	A03	27702263	1.49998e-07	0.0506329	0.000706243	Bonferroni
FarmCPU	37001:11:+	B08	24075810	9.61796e-07	0.294304	0.00339634	Bonferroni
FarmCPU	36870:67:+	B08	23723467	1.93912e-06	0.487342	0.00547802	Bonferroni
SUPER	59786:107:+	A01	10656532	1.02443e-08	0.068323	0.000144701	Bonferroni
SUPER	5852:64:-	A03	27702263	3.32755e-08	0.0559006	0.000235008	Bonferroni
SUPER	77956:30:+	A02	32968633	5.64802e-07	0.0590062	0.00122364	Bonferroni
SUPER	77956:39:+	A02	32968642	5.64802e-07	0.0590062	0.00122364	Bonferroni
SUPER	77956:47:+	A02	32968650	5.64802e-07	0.0590062	0.00122364	Bonferroni
SUPER	113504:88:+	A09	4853265	6.48076e-07	0.0714286	0.00122364	Bonferroni
SUPER	114102:21:-	A09	7552555	6.78845e-07	0.0621118	0.00122364	Bonferroni
SUPER	75507:47:-	A02	13882529	6.93033e-07	0.0776398	0.00122364	Bonferroni
SUPER	78235:79:+	A02	34548579	1.66877e-06	0.0621118	0.00204257	Bonferroni
SUPER	78333:69:+	A02	34995474	1.84777e-06	0.0745342	0.00204257	Bonferroni
SUPER	78333:47:+	A02	34995452	1.84777e-06	0.0745342	0.00204257	Bonferroni

## Sheet: Gluconapin
Table 2. List of all SNPs passing the bonferroni and FDR corrected p-values less than 0.05 for gluconapin from different models.
Model detected	SNP	Chromosome	Position	P-value	MAF	FDR_Adjusted_P-values	Significance cut-off
Blink	102214:22:+	B02	48309648	3.35e-18	0.386076	4.73e-14	Bonferroni
Blink	95593:33:+	B01	44925254	1.38e-17	0.0474684	9.72e-14	Bonferroni
Blink	56937:122:-	B04	38161882	1.81e-10	0.0727848	8.51e-07	Bonferroni
Blink	75261:77:+	A02	11879489	4.76e-10	0.398734	1.68e-06	Bonferroni
Blink	16947:137:-	A06	12765985	2.03e-09	0.0759494	5.73e-06	Bonferroni
Blink	81400:88:+	B03	7408562	7.07e-08	0.0632911	0.000166362	Bonferroni
Blink	68152:33:+	B05	20294786	1.07e-07	0.43038	0.00018916	Bonferroni
Blink	94962:29:-	B01	42981386	1.07e-07	0.344937	0.00018916	Bonferroni
Blink	78176:83:+	A02	34185026	1.64e-07	0.0696203	0.000257806	Bonferroni
Blink	5727:48:-	A03	27067544	2.52e-07	0.487342	0.000356267	Bonferroni
Blink	77134:31:+	A02	25314141	2.94e-07	0.471519	0.000377714	Bonferroni
Blink	24938:84:-	A10	999168	6.85e-07	0.468354	0.000806266	Bonferroni
Blink	24291:42:+	A08	24423474	1.21e-06	0.392405	0.00130635	Bonferroni
Blink	78333:12:+	A02	34995417	1.29e-06	0.0632911	0.00130635	Bonferroni
FarmCPU	102214:127:+	B02	48309753	8.87876e-11	0.367089	1.25412e-06	Bonferroni
FarmCPU	67164:48:+	B05	15240270	8.5759e-08	0.300633	0.000575919	Bonferroni
FarmCPU	75114:55:-	A02	10758516	1.47198e-07	0.268987	0.000575919	Bonferroni
FarmCPU	23324:55:-	A08	21212182	1.63092e-07	0.443038	0.000575919	Bonferroni
FarmCPU	15846:107:+	A06	6132399	7.72092e-07	0.21519	0.00218116	Bonferroni
FarmCPU	78987:76:+	B03	474869	2.48776e-06	0.259494	0.00585659	Bonferroni
MLMM	94628:126:-	B01	41949638	6.18e-08	0.348101	0.000873279	Bonferroni
MLMM	110487:69:+	A07	25074484	5.16e-07	0.0696203	0.00364687	Bonferroni
MLMM	81400:88:+	B03	7408562	8.39e-07	0.0632911	0.00394897	Bonferroni
SUPER	95593:33:+	B01	44925254	4.23e-08	0.052795	0.000339886	Bonferroni
SUPER	16947:137:-	A06	12765985	4.81e-08	0.0807453	0.000339886	Bonferroni
SUPER	16947:63:-	A06	12766059	1.69e-07	0.0869565	0.00079521	Bonferroni
SUPER	94628:126:-	B01	41949638	6.92e-07	0.347826	0.00232221	Bonferroni
SUPER	68980:70:+	B05	28940038	9.86e-07	0.490683	0.00232221	Bonferroni
SUPER	68980:77:+	B05	28940045	9.86e-07	0.490683	0.00232221	Bonferroni
SUPER	72884:144:+	A02	425191	1.36e-06	0.0714286	0.00238748	Bonferroni
SUPER	83296:27:+	B03	17679534	1.41e-06	0.0590062	0.00238748	Bonferroni
SUPER	66984:33:+	B05	14045571	1.52e-06	0.462733	0.00238748	Bonferroni
SUPER	83304:42:-	B03	17681828	2.03e-06	0.0621118	0.00287386	Bonferroni
SUPER	66986:120:-	B05	14045829	2.99e-06	0.47205	0.00340237	Bonferroni
SUPER	78333:12:+	A02	34995417	4.09e-06	0.068323	0.00340237	Bonferroni
